# Supplementary material for: An advanced sequence clustering and designation workflow reveals the enzootic maintenance of a dominant West Nile virus subclade in Germany
Source: Virus Evol. 2023 Mar 17;9(1):vead013. doi: 10.1093/ve/vead013 (PMC10184446; doi:10.1093/ve/vead013)
Supplement: vead013_Supp [file vead013_supp.zip]

Archive with 1 entries (1 files):
- suppl_data/SupplementaryMaterial_20230215_komprimiert.docx
